# Supplementary material for: Dynamic Navigation in Endodontic Surgery: A Systematic Review
Source: Healthcare (Basel). 2025 Aug 28;13(17):2151. doi: 10.3390/healthcare13172151 (PMC12428774; doi:10.3390/healthcare13172151)
Supplement: Supplementary file 1 [file healthcare-13-02151-s001.zip]

Archive with 1 entries (1 files):
- healthcare-3796216-supplementary.pdf
